# Supplementary material for: Integrating curation into scientific publishing to train AI models
Source: Bioinformatics. 2025 Dec 27;42(1):btaf685. doi: 10.1093/bioinformatics/btaf685 (PMC12836429; doi:10.1093/bioinformatics/btaf685)
Supplement: btaf685_Supplementary_Data [file btaf685_supplementary_data.zip]

Archive with 3 entries (3 files):
- 07-Jan-2026_063237_supp-info.pdf
- 08-Jan-2026_093651_supp-info.pdf
- supp-info.pdf
